# Supplementary material for: KDM4B/JMJD2B is a p53 target gene that modulates the amplitude of p53 response after DNA damage
Source: Nucleic Acids Res. 2017 Jan 10;45(7):3674–92. doi: 10.1093/nar/gkw1281 (PMC5397198; doi:10.1093/nar/gkw1281)
Supplement: Supplementary Data [file gkw1281_Supplementary_Data.zip]

Archive with 1 entries (1 files):
- nar-01610-d-2016-File003.pdf
